# Supplementary material for: Association Between Expressed Emotion and Relapse of Bipolar Disorder: A Systematic Review
Source: Alpha Psychiatry. 2026 Jun 2;27(3):47961. doi: 10.31083/AP47961 (PMC13339780; doi:10.31083/AP47961)
Supplement: Supplementary file 1 [file 2757-8038-27-3-47961-s1.zip]

Archive with 2 entries (2 files):
- PRISMA_2020_checklist.doc
- Supplementary Material.docx
